# Supplementary material for: IDO1 Inhibitor RY103 Suppresses Trp-GCN2-Mediated Angiogenesis and Counters Immunosuppression in Glioblastoma
Source: Pharmaceutics. 2024 Jun 28;16(7):870. doi: 10.3390/pharmaceutics16070870 (PMC11279595; doi:10.3390/pharmaceutics16070870)
Supplement: Supplementary file 1 [file pharmaceutics-16-00870-s001.zip]

Archive with 1 entries (1 files):
- pharmaceutics-3032110-supplementary.pdf
